# Supplementary material for: Gravity influences bevacizumab distribution in an undisturbed balanced salt solution in vitro
Source: PLoS One. 2019 Oct 4;14(10):e0223418. doi: 10.1371/journal.pone.0223418 (PMC6777774; doi:10.1371/journal.pone.0223418)
Supplement: S1 Table — (XLSX) [file pone.0223418.s001.xlsx]

## Sheet: Sheet1
S1 Table: The details of individual concentration measurements for each tube at each time point.
tube number	group	time point	concentration
1	1	12	79.1
2	1	12	78.6
3	1	12	33.5
4	1	12	80.4
5	1	12	68
6	1	12	77
7	1	12	82.4
8	1	12	39.2
9	1	24	99.3
10	1	24	102.5
11	1	24	50.4
12	1	24	90.9
13	1	24	110.5
14	1	24	82
15	1	24	66.6
16	1	24	91.3
17	1	48	81.9
18	1	48	71.8
19	1	48	43.4
20	1	48	75.3
21	1	48	84.9
22	1	48	75.9
23	1	48	52.6
24	1	48	98.5
25	1	168	103.7
26	1	168	120.4
27	1	168	110.4
28	1	168	95.6
29	1	168	102.9
30	1	168	74.2
31	1	168	105.3
32	1	168	118.9
33	2	12	478.4
34	2	12	415.7
35	2	12	460.2
36	2	12	403.6
37	2	12	486.3
38	2	12	433.5
39	2	12	456.2
40	2	12	412.8
41	2	24	436.4
42	2	24	464.8
43	2	24	488.8
44	2	24	481.6
45	2	24	453.5
46	2	24	412.4
47	2	24	436.7
48	2	24	445.3
49	2	48	466
50	2	48	426.8
51	2	48	459.6
52	2	48	445.6
53	2	48	412.4
54	2	48	405.6
55	2	48	453.8
56	2	48	466.7
57	2	168	418.4
58	2	168	402.4
59	2	168	348.3
60	2	168	385.2
61	2	168	421.5
62	2	168	406.2
63	2	168	356.4
64	2	168	412.8
